# Supplementary material for: Mechanically activated Piezo1 channels of cardiac fibroblasts stimulate p38 mitogen-activated protein kinase activity and interleukin-6 secretion
Source: J Biol Chem. 2019 Oct 4;294(46):17395–408. doi: 10.1074/jbc.RA119.009167 (PMC6873183; doi:10.1074/jbc.RA119.009167)
Supplement: Supporting Information [file supp_RA119.009167_152571_2_supp_404602_pyr5sd.xlsx]

## Sheet: Pamgene STK
Table S1. PamChip multiplex kinase activity profiling of Yoda1-induced serine/threonine kinase activity. Mouse cardiac fibroblasts (n=6) were treated with 10 µM Yoda1 for 10 min before extracting cell lysates and assessing activity. Table shows kinases ranked by median score (combination of specificity and significance).
Ranking	Kinase Name	Median Final score	Mean Specificity Score	Mean Significance Score
1	p38[beta]	4.36	2.32	1.75
2	CDK5	4.28	2.47	1.63
3	p38[gamma]	4.1	1.97	1.28
4	CDK2	4.08	2.65	1.39
5	ERK2	4.04	2.7	1.39
6	ERK1	3.95	2.7	1.3
7	JNK2	3.88	2.7	1.19
8	p38[delta]	3.84	2.63	1.3
9	JNK3	3.76	2.7	1.04
10	JNK1	3.74	2.7	1.03
11	CDC2/CDK1	3.7	2.34	1.24
12	CDK11	3.4	1.78	1.65
13	CDK9	3.08	1.83	1.27
14	CDK6	2.99	1.55	1.5
15	CDK4	2.96	1.5	1.44
16	ERK5	2.86	1.74	1.04
17	CDK3	2.69	1.77	1.18
18	p38[alpha]	2.66	1.64	0.93
19	ICK	2.64	1.37	1.26
20	CDK7	2.4	1.44	0.93
21	CDKL2	2.22	1.22	1
22	CDKL5	2.11	1.16	0.94
23	GSK3[alpha]	1.91	0.93	0.75
24	TBK1	1.81	1.07	0.94
25	GSK3[beta]	1.64	0.87	0.65
26	ROCK1	1.52	0.8	0.71
27	AurA/Aur2	1.38	0.72	0.62
28	PKN1/PRK1	1.37	0.66	0.63
29	IKK[epsilon]	1.35	0.79	0.59
30	MSK1	1.29	0.73	0.55
31	RSK2	1.28	0.74	0.53
32	PCTAIRE2	1.17	0.63	0.54
33	RSK3	1.12	0.64	0.46
34	ARAF	1.01	0.61	0.41
35	BRAF	1	0.59	0.4
36	ROCK2	0.97	0.35	0.43
37	ADCK3	0.89	0.4	0.42
38	PKC[delta]	0.8	0.27	0.34
39	RSKL2	0.78	0.43	0.35
40	PAK1	0.78	0.43	0.35
41	Pim1	0.77	0.51	0.41
42	CDK10	0.76	0.4	0.39
43	AurB/Aur1	0.75	0.42	0.36
44	RSK1/p90RSK	0.72	0.39	0.33
45	Pim3	0.71	0.42	0.4
46	RAF1	0.7	0.36	0.33
47	PFTAIRE2	0.69	0.42	0.38
48	PKG1	0.69	0.3	0.36
49	Pim2	0.64	0.36	0.39
50	DAPK3	0.63	0.3	0.33
51	PKC[iota]	0.63	0.23	0.34
52	CDKL1	0.62	0.3	0.37
53	PKC[zeta]	0.62	0.29	0.37
54	PKD1	0.6	0.32	0.28
55	MSK2	0.6	0.3	0.3
56	DCAMKL1	0.59	0.29	0.29
57	PKC[beta]	0.57	0.24	0.33
58	CK2[alpha]1	0.56	0.33	0.23
59	SGK1	0.56	0.28	0.27
60	HGK/ZC1	0.53	0.23	0.24
61	CHK1	0.51	0.23	0.3
62	Akt2/PKB[beta]	0.51	0.21	0.33
63	PRKY	0.46	0.29	0.31
64	p70S6K	0.45	0.19	0.32
65	PKG2	0.45	0.15	0.31
66	mTOR/FRAP	0.45	0.16	0.21
67	NuaK1	0.44	0.2	0.23
68	IKK[beta]	0.42	0.22	0.24
69	Akt1/PKB[alpha]	0.41	0.14	0.29
70	PKC[alpha]	0.39	0.1	0.3
71	PKC[epsilon]	0.35	0.11	0.28
72	PKC[eta]	0.32	0.12	0.28
73	MAPKAPK2	0.32	0.05	0.26
74	PKC[theta]	0.31	0.05	0.26
75	MAPKAPK3	0.3	0.03	0.26
76	PKC[gamma]	0.29	0.08	0.23
77	ANP[alpha]	0.25	0.04	0.22
78	CK1[epsilon]	0.24	0.1	0.14
79	PRKX	0.24	0.02	0.21
80	ATR	0.23	0.08	0.15
81	CK1[alpha]	0.22	0.12	0.2
82	PKA[alpha]	0.2	0	0.22
83	p70S6K[beta]	0.2	0.02	0.19
84	PFTAIRE1	0.2	0.08	0.12
85	CHK2	0.2	0.02	0.18
86	DAPK2	0.19	0.05	0.13
87	IKK[alpha]	0.18	0.09	0.13
88	AMPK[alpha]1	0.14	0.01	0.13
89	CaMK4	0.13	0.01	0.12
90	SGK2	0.1	0	0.1
91	CaMK2[alpha]	0.02	0.01	0.01
